# Supplementary material for: The Impact of Free and Added Sugars on Cognitive Function: A Systematic Review and Meta-Analysis
Source: Nutrients. 2023 Dec 25;16(1):75. doi: 10.3390/nu16010075 (PMC10780393; doi:10.3390/nu16010075)
Supplement: Supplementary file 1 [file nutrients-16-00075-s001.zip]

Archive with 3 entries (3 files):
- Free_Sugars_Supplementary File S1_v2.pdf
- Free_Sugars_Supplementary File S2_v2.pdf
- Free_Sugars_Supplementary File S3_v2.pdf
